# Supplementary material for: High Yield Production of a Soluble Human Interleukin-3 Variant from E. coli with Wild-Type Bioactivity and Improved Radiolabeling Properties
Source: PLoS One. 2013 Aug 26;8(8):e74376. doi: 10.1371/journal.pone.0074376 (PMC3753260; doi:10.1371/journal.pone.0074376)
Supplement: Table S1 — Tryptic peptide mass spectra identifying hIL-3(13-125; W13Y). High quality spectra identified 89% of the full length construct sequence using Mascot 2.4 upon searching the UniProt database (with the vector-derived overhang, GAMGS, included). Complete details of the experiment are shown in Materials and Methods. (XLS) [file pone.0074376.s001.xls]

Valid	Weight	Sequence	Prob	Mascot Ion score	Mascot Identity score	Mascot Delta Ion Score	NTT	Modifications	Observed	Actual Mass	Charge	Delta Da	Delta PPM	Retention Time	Intensity	TIC	Start	Stop	# Other Proteins	Other Proteins	Spectrum ID
true	1.0	(-)GAMGSYVNcSNMIDEIITHLK(Q)	100%	85.51	28.088858	84.34	2	Carbamidomethyl (+57)	785.0377	2,352.0913	3	-0.0001032	-0.04388	3,063.00		476158	1	21	0		File1019 Spectrum1484 scans: 11544
true	1.0	(-)GAMGSYVNcSNMIDEIITHLK(Q)	100%	91.18	28.027737	89.47	2	Carbamidomethyl (+57)	785.0375	2,352.0908	3	-0.0006432	-0.2734	311.000		3342330	1	21	0		File1019 Spectrum211 scans: 1237
true	1.0	(-)GAMGSYVNcSNMIDEIITHLK(Q)	100%	95.58	28.280151	94.11	2	Carbamidomethyl (+57)	785.0383	2,352.0932	3	0.001727	0.7338	280.000		2327570	1	21	0		File1019 Spectrum104 scans: 1074
true	1.0	(-)GAMGSYVNcSNMIDEIITHLK(Q)	100%	83.35	27.902851	83.35	2	Carbamidomethyl (+57)	1,177.0514	2,352.0882	2	-0.003207	-1.363	322.000		688683	1	21	0		File1019 Spectrum246 scans: 1295
true	1.0	(-)GAMGSYVNcSNMIDEIITHLK(Q)	100%	108.85	28.234741	108.85	2	Carbamidomethyl (+57)	785.0382	2,352.0926	3	0.001187	0.5043	3,032.00		1.34315E7	1	21	0		File1019 Spectrum1461 scans: 11426
true	1.0	(-)GAMGSYVNcSNMIDEIITHLK(Q)	100%	82.94	28.369568	81.27	2	Carbamidomethyl (+57)	1,177.0548	2,352.0951	2	0.003633	1.544	291.000		1533120	1	21	0		File1019 Spectrum143 scans: 1133
true	1.0	(-)GAMGSYVNcSNMIDEIITHLK(Q)	100%	113.6	27.860413	113.6	2	Carbamidomethyl (+57)	1,177.0502	2,352.0858	2	-0.005647	-2.400	261.000		4.08762E7	1	21	0		File1019 Spectrum30 scans: 964
true	1.0	(-)GAMGSYVNcSNMIDEIITHLK(Q)	100%	79.56	27.958801	75.2	2	Carbamidomethyl (+57)	785.0369	2,352.0888	3	-0.002653	-1.128	371.000		645971	1	21	0		File1019 Spectrum396 scans: 1543
true	1.0	(-)GAMGSYVNcSNMIDEIITHLK(Q)	100%	75.31	27.94488	75.31	2	Carbamidomethyl (+57)	785.0368	2,352.0886	3	-0.002863	-1.217	341.000		3717570	1	21	0		File1019 Spectrum306 scans: 1392
true	1.0	(-)GAmGSYVNcSNMIDEIITHLK(Q)	100%	91.34	27.331972	69.1	2	Oxidation (+16), Carbamidomethyl (+57)	790.3701	2,368.0885	3	0.002182	0.9209	2,923.00		4056650	1	21	0		File1019 Spectrum1387 scans: 11014
true	1.0	(-)GAmGSYVNcSNMIDEIITHLK(Q)	100%	84.26	27.450748	62.18	2	Oxidation (+16), Carbamidomethyl (+57)	790.3707	2,368.0902	3	0.003832	1.617	321.000		751566	1	21	0		File1019 Spectrum243 scans: 1291
true	1.0	(-)GAMGSYVNcSNMIDEIITHLK(Q)	100%	69.4	27.619278	66.21	2	Carbamidomethyl (+57)	785.3685	2,353.0836	3	0.9921	-4.495 (+1 neutron corrected from 421.5)	3,093.00		725687	1	21	0		File1019 Spectrum1501 scans: 11659
true	1.0	(-)GAmGSYVNcSNMIDEIITHLK(Q)	100%	73.88	26.9897	52.32	2	Oxidation (+16), Carbamidomethyl (+57)	790.3685	2,368.0838	3	-0.002588	-1.093	352.000		898196	1	21	0		File1019 Spectrum334 scans: 1445
true	1.0	(-)GAmGSYVNcSNMIDEIITHLK(Q)	100%	78.78	27.05008	46.84	2	Oxidation (+16), Carbamidomethyl (+57)	790.3693	2,368.0861	3	-0.0002183	-0.09212	2,954.00		191935	1	21	0		File1019 Spectrum1406 scans: 11128
true	1.0	(-)GAmGSYVNcSNMIDEIITHLK(Q)	100%	80.39	26.937271	45.91	2	Oxidation (+16), Carbamidomethyl (+57)	1,185.0476	2,368.0807	2	-0.005682	-2.398	285.000		302575	1	21	0		File1019 Spectrum121 scans: 1099
true	1.0	(-)GAMGSYVNcSNmIDEIITHLK(Q)	100%	71.73	27.067177	46.75	2	Carbamidomethyl (+57), Oxidation (+16)	790.3694	2,368.0863	3	-0.00003825	-0.01615	2,493.00		871513	1	21	0		File1019 Spectrum1187 scans: 9414
true	1.0	(-)GAmGSYVNcSNMIDEIITHLK(Q)	100%	70.67	26.79428	48.56	2	Oxidation (+16), Carbamidomethyl (+57)	790.3668	2,368.0786	3	-0.007718	-3.258	291.000		740327	1	21	0		File1019 Spectrum141 scans: 1130
true	1.0	(-)GAmGSYVNcSNMIDEIITHLK(Q)	100%	62.39	27.218105	43.01	2	Oxidation (+16), Carbamidomethyl (+57)	1,185.5486	2,369.0826	2	0.9963	-2.730 (+1 neutron corrected from 420.3)	261.000		9965620	1	21	0		File1019 Spectrum37 scans: 972
true	1.0	(-)GAmGSYVNcSNmIDEIITHLK(Q)	100%	50.82	26.618128	43.96	2	Oxidation (+16), Carbamidomethyl (+57), Oxidation (+16)	795.7012	2,384.0817	3	0.0004167	0.1747	2,349.00		122736	1	21	0		File1019 Spectrum1149 scans: 8896
true	1.0	(-)GAMGSYVNcSNMIDEIITHLK(Q)	100%	48.95	28.11575	45.11	2	Carbamidomethyl (+57)	785.0378	2,352.0917	3	0.0002568	0.1091	3,123.00		152244	1	21	0		File1019 Spectrum1514 scans: 11770
true	1.0	(-)GAMGSYVNcSNMIDEIITHLK(Q)	100%	44.85	28.234741	40.31	2	Carbamidomethyl (+57)	785.0382	2,352.0926	3	0.001187	0.5043	3,184.00		72,894.0	1	21	0		File1019 Spectrum1535 scans: 11987
true	1.0	(-)GAMGSYVNcSNMIDEIITHLK(Q)	100%	38.01	28.088858	36.35	2	Carbamidomethyl (+57)	785.0377	2,352.0913	3	-0.0001032	-0.04388	3,154.00		113819	1	21	0		File1019 Spectrum1526 scans: 11880
true	1.0	(-)GAMGSYVNcSNMIDEIITHLK(Q)	100%	38.09	27.94488	36.79	2	Carbamidomethyl (+57)	785.0368	2,352.0886	3	-0.002863	-1.217	3,001.00		116823	1	21	0		File1019 Spectrum1429 scans: 11306
true	1.0	(-)GAmGSYVNcSNMIDEIITHLK(Q)	100%	47.69	27.209856	25.06	2	Oxidation (+16), Carbamidomethyl (+57)	790.7014	2,369.0824	3	0.9961	-2.804 (+1 neutron corrected from 420.3)	2,984.00		135136	1	21	0		File1019 Spectrum1416 scans: 11240
true	1.0	(-)GAMGSYVNcSNMIDEIITHLK(Q)	99%	36.27	28.2866	30.9	2	Carbamidomethyl (+57)	785.0385	2,352.0935	3	0.002087	0.8868	402.000		110270	1	21	0		File1019 Spectrum450 scans: 1675
true	1.0	(-)GAmGSYVNcSNMIDEIITHLK(Q)	99%	35.51	27.331972	32.07	2	Oxidation (+16), Carbamidomethyl (+57)	1,185.0516	2,368.0887	2	0.002378	1.004	345.000		63,676.0	1	21	0		File1019 Spectrum316 scans: 1411
true	1.0	(-)GAMGSYVNcSNMIDEIITHLK(Q)	90%	27.33	28.088858	22.04	2	Carbamidomethyl (+57)	785.0378	2,352.0915	3	0.00007676	0.03262	3,275.00		54,500.0	1	21	0		File1019 Spectrum1568 scans: 12314
true	1.0	(-)GAMGSYVNcSNMIDEIITHLK(Q)	87%	25.12	28.088858	22.91	2	Carbamidomethyl (+57)	785.0377	2,352.0913	3	-0.0001032	-0.04388	3,214.00		57,525.0	1	21	0		File1019 Spectrum1546 scans: 12098
true	1.0	(-)GAMGSYVNcSNMIDEIITHLK(Q)	86%	26.44	28.088858	18.05	2	Carbamidomethyl (+57)	785.0378	2,352.0915	3	0.00007676	0.03262	3,426.00		31,915.0	1	21	0		File1019 Spectrum1627 scans: 12871
true	1.0	(-)GAMGSYVNcSNmIDEIITHLK(Q)	84%	33.27	27.331972	10.09	2	Carbamidomethyl (+57), Oxidation (+16)	790.3701	2,368.0885	3	0.002182	0.9209	2,523.00		34,871.0	1	21	0		File1019 Spectrum1195 scans: 9524
true	1.0	(K)QPPLPLLDFNNLNGEDQDILmENNLR(R)	100%	69.81	29.91226	58.45	2	Oxidation (+16)	1,013.8319	3,038.4739	3	0.9919	-3.557 (+1 neutron corrected from 326.3)	2,855.00		489642	22	47	0		File1019 Spectrum1324 scans: 10746
true	1.0	(K)QPPLPLLDFNNLNGEDQDILmENNLR(R)	100%	62.95	29.965117	60.54	2	Oxidation (+16)	1,013.8328	3,038.4766	3	0.9946	-2.659 (+1 neutron corrected from 327.2)	2,885.00		1992480	22	47	0		File1019 Spectrum1354 scans: 10866
true	1.0	(K)QPPLPLLDFNNLNGEDQDILMENNLR(R)	100%	61.92	29.991304	54.0	2		1,008.4996	3,022.4769	3	0.9898	-4.272 (+1 neutron corrected from 327.4)	3,022.00		2637420	22	47	0		File1019 Spectrum1449 scans: 11387
true	1.0	(K)QPPLPLLDFNNLNGEDQDILMENNLR(R)	100%	59.96	29.982594	51.66	2		1,008.1700	3,021.4883	3	0.001222	0.4043	2,992.00		1965300	22	47	0		File1019 Spectrum1424 scans: 11270
true	1.0	(K)QPPLPLLDFNNLNGEDQDILMENNLR(R)	100%	60.96	30.056095	51.98	2		1,511.7559	3,021.4972	2	0.01010	3.341	317.000		1430990	22	47	0		File1019 Spectrum225 scans: 1266
true	1.0	(K)QPPLPLLDFNNLNGEDQDILMENNLR(R)	100%	58.07	29.947569	53.0	2		1,008.4992	3,022.4758	3	0.9887	-4.629 (+1 neutron corrected from 327.0)	3,052.00		996637	22	47	0		File1019 Spectrum1480 scans: 11505
true	1.0	(K)QPPLPLLDFNNLNGEDQDILMENNLR(R)	100%	49.09	30.047512	33.34	2		1,008.5010	3,022.4813	3	0.9942	-2.814 (+1 neutron corrected from 328.8)	3,355.00		74,383.0	22	47	0		File1019 Spectrum1601 scans: 12609
true	1.0	(K)QPPLPLLDFNNLNGEDQDILMENNLR(R)	100%	48.89	29.97823	38.81	2		1,008.4995	3,022.4765	3	0.9895	-4.391 (+1 neutron corrected from 327.3)	3,173.00		120408	22	47	0		File1019 Spectrum1532 scans: 11950
true	1.0	(K)QPPLPLLDFNNLNGEDQDILmENNLR(R)	100%	50.73	29.827234	43.22	2	Oxidation (+16)	1,013.8302	3,038.4688	3	0.9868	-5.245 (+1 neutron corrected from 324.7)	2,946.00		1489840	22	47	0		File1019 Spectrum1402 scans: 11099
true	1.0	(K)QPPLPLLDFNNLNGEDQDILmENNLR(R)	100%	46.05	29.903389	36.79	2	Oxidation (+16)	1,013.8313	3,038.4721	3	0.9901	-4.159 (+1 neutron corrected from 325.7)	2,915.00		263325	22	47	0		File1019 Spectrum1373 scans: 10980
true	1.0	(K)QPPLPLLDFNNLNGEDQDILMENNLR(R)	100%	49.27	29.777237	43.65	2		1,008.4960	3,022.4663	3	0.9792	-7.785 (+1 neutron corrected from 323.9)	283.000		576697	22	47	0		File1019 Spectrum114 scans: 1088
true	1.0	(K)QPPLPLLDFNNLNGEDQDILMENNLR(R)	99%	40.29	30.0	30.49	2		1,008.5004	3,022.4793	3	0.9922	-3.478 (+1 neutron corrected from 328.2)	3,143.00		130365	22	47	0		File1019 Spectrum1523 scans: 11842
true	1.0	(K)QPPLPLLDFNNLNGEDQDILmENNLR(R)	95%	32.41	30.386202	26.18	2	Oxidation (+16)	1,013.8445	3,038.5116	3	1.030	8.850 (+1 neutron corrected from 338.7)	3,006.00		990128	22	47	0		File1019 Spectrum1437 scans: 11327
true	1.0	(K)QPPLPLLDFNNLNGEDQDILMENNLR(R)	95%	31.75	30.047512	20.46	2		1,008.5009	3,022.4807	3	0.9937	-3.002 (+1 neutron corrected from 328.6)	3,113.00		304042	22	47	0		File1019 Spectrum1511 scans: 11732
true	1.0	(K)QPPLPLLDFNNLNGEDQDILMENNLR(R)	88%	30.64	30.004341	17.99	2		1,008.5002	3,022.4789	3	0.9918	-3.607 (+1 neutron corrected from 328.0)	3,325.00		100726	22	47	0		File1019 Spectrum1586 scans: 12496
true	1.0	(R)RPNLEAFNR(A)	100%	56.16	30.216026	38.01	2		558.7991	1,115.5837	2	0.0001381	0.1236	990.000		467351	48	56	0		File1019 Spectrum763 scans: 3904
true	1.0	(R)RPNLEAFNR(A)	100%	56.76	30.23664	38.4	2		558.7996	1,115.5846	2	0.0009981	0.8938	386.000		1918740	48	56	0		File1019 Spectrum431 scans: 1610
true	1.0	(R)RPNLEAFNR(A)	100%	47.8	30.228405	29.43	2		558.7992	1,115.5838	2	0.0002581	0.2311	1,050.00		260439	48	56	0		File1019 Spectrum789 scans: 4128
true	1.0	(R)RPNLEAFNR(A)	100%	42.61	30.211891	26.96	2		558.7991	1,115.5836	2	0.00001806	0.01617	1,111.00		177257	48	56	0		File1019 Spectrum809 scans: 4350
true	1.0	(R)RPNLEAFNR(A)	100%	43.21	30.228405	24.5	2		558.7992	1,115.5838	2	0.0002581	0.2311	959.000		432620	48	56	0		File1019 Spectrum746 scans: 3791
true	1.0	(R)RPNLEAFNR(A)	100%	41.26	30.216026	25.7	2		558.7991	1,115.5837	2	0.0001381	0.1236	929.000		610010	48	56	0		File1019 Spectrum735 scans: 3679
true	1.0	(R)RPNLEAFNR(A)	99%	38.05	30.228405	19.2	2		558.7992	1,115.5838	2	0.0002581	0.2311	1,080.00		182934	48	56	0		File1019 Spectrum800 scans: 4239
true	1.0	(R)RPNLEAFNR(A)	98%	37.43	30.211891	17.9	2		558.7991	1,115.5836	2	0.00001806	0.01617	1,202.00		157454	48	56	0		File1019 Spectrum838 scans: 4688
true	1.0	(R)RPNLEAFNR(A)	98%	37.52	30.216026	15.66	2		558.7991	1,115.5837	2	0.0001381	0.1236	1,748.00		45,727.0	48	56	0		File1019 Spectrum960 scans: 6679
true	1.0	(R)RPNLEAFNR(A)	98%	38.12	30.043213	19.32	2		558.7984	1,115.5822	2	-0.001322	-1.184	356.000		7313090	48	56	0		File1019 Spectrum349 scans: 1465
true	1.0	(R)RPNLEAFNR(A)	98%	36.61	30.248959	16.46	2		558.7993	1,115.5840	2	0.0003981	0.3565	295.000		6838490	48	56	0		File1019 Spectrum162 scans: 1157
true	1.0	(R)RPNLEAFNR(A)	98%	35.04	30.216026	17.58	2		558.7991	1,115.5837	2	0.0001381	0.1236	1,263.00		127900	48	56	0		File1019 Spectrum862 scans: 4910
true	1.0	(R)RPNLEAFNR(A)	97%	33.12	30.211891	16.84	2		558.7991	1,115.5836	2	0.00001806	0.01617	1,020.00		214276	48	56	0		File1019 Spectrum775 scans: 4015
true	1.0	(R)RPNLEAFNR(A)	96%	34.14	30.211891	15.15	2		558.7990	1,115.5835	2	-0.0001019	-0.09130	899.000		5937840	48	56	0		File1019 Spectrum715 scans: 3564
true	1.0	(R)RPNLEAFNR(A)	95%	33.52	30.24075	18.12	2		558.7986	1,115.5826	2	-0.0009619	-0.8615	264.000		1.09675E8	48	56	0		File1019 Spectrum53 scans: 992
true	1.0	(R)RPNLEAFNR(A)	89%	30.58	30.216026	12.15	2		558.7991	1,115.5837	2	0.0001381	0.1236	1,233.00		102202	48	56	0		File1019 Spectrum850 scans: 4800
true	1.0	(K)SLQNASAIESILK(N)	100%	82.01	30.402067	72.27	2		687.3854	1,372.7562	2	-0.00006194	-0.04509	2,007.00		2143860	60	72	0		File1019 Spectrum1035 scans: 7636
true	1.0	(K)SLQNASAIESILK(N)	100%	77.71	30.342274	71.13	2		687.3848	1,372.7551	2	-0.001162	-0.8458	290.000		1.65401E7	60	72	0		File1019 Spectrum138 scans: 1126
true	1.0	(K)SLQNASAIESILK(N)	100%	76.76	30.342274	68.21	2		687.3848	1,372.7550	2	-0.001282	-0.9332	351.000		1.30281E7	60	72	0		File1019 Spectrum329 scans: 1438
true	1.0	(K)SLQNASAIESILK(N)	100%	78.28	30.269415	66.98	2		687.3861	1,372.7575	2	0.001278	0.9303	321.000		1.43233E7	60	72	0		File1019 Spectrum239 scans: 1286
true	1.0	(K)SLQNASAIESILK(N)	100%	74.69	30.402067	67.07	2		687.3856	1,372.7566	2	0.0002981	0.2170	382.000		1894670	60	72	0		File1019 Spectrum417 scans: 1589
true	1.0	(K)SLQNASAIESILK(N)	100%	75.41	30.370277	65.07	2		687.3842	1,372.7539	2	-0.002382	-1.734	259.000		9.41273E7	60	72	0		File1019 Spectrum26 scans: 957
true	1.0	(K)SLQNASAIESILK(N)	100%	74.82	30.441477	60.78	2		687.3851	1,372.7557	2	-0.0005619	-0.4091	1,977.00		1265160	60	72	0		File1019 Spectrum996 scans: 7510
true	1.0	(K)SLQNASAIESILK(N)	100%	71.87	30.42969	61.48	2		687.3853	1,372.7559	2	-0.0003219	-0.2344	2,068.00		221193	60	72	0		File1019 Spectrum1055 scans: 7861
true	1.0	(K)SLQNASAIESILK(N)	100%	71.16	30.394142	59.58	2		687.3853	1,372.7561	2	-0.0002019	-0.1470	2,038.00		494993	60	72	0		File1019 Spectrum1049 scans: 7750
true	1.0	(K)SLQNASAIESILK(N)	100%	68.47	30.402067	57.35	2		687.3854	1,372.7562	2	-0.00006194	-0.04509	1,946.00		193449	60	72	0		File1019 Spectrum990 scans: 7400
true	1.0	(K)SLQNASAIESILK(N)	100%	62.34	30.398106	52.4	2		687.3854	1,372.7563	2	0.00005806	0.04226	2,159.00		176915	60	72	0		File1019 Spectrum1071 scans: 8190
true	1.0	(K)SLQNASAIESILK(N)	100%	56.93	30.402067	47.66	2		687.3856	1,372.7566	2	0.0002981	0.2170	503.000		216549	60	72	0		File1019 Spectrum487 scans: 2054
true	1.0	(K)SLQNASAIESILK(N)	100%	58.22	30.42969	51.71	2		687.3852	1,372.7558	2	-0.0004419	-0.3217	654.000		187782	60	72	0		File1019 Spectrum535 scans: 2624
true	1.0	(K)SLQNASAIESILK(N)	100%	52.18	30.370277	40.26	2		687.3856	1,372.7567	2	0.0004181	0.3043	443.000		251940	60	72	0		File1019 Spectrum465 scans: 1829
true	1.0	(K)SLQNASAIESILK(N)	100%	47.05	30.281643	30.97	2		687.3857	1,372.7568	2	0.0005381	0.3917	412.000		374879	60	72	0		File1019 Spectrum459 scans: 1716
true	1.0	(K)SLQNASAIESILK(N)	100%	46.23	30.394142	39.49	2		687.3853	1,372.7561	2	-0.0002019	-0.1470	2,098.00		213081	60	72	0		File1019 Spectrum1058 scans: 7971
true	1.0	(K)SLQNASAIESILK(N)	100%	50.28	30.42969	41.51	2		687.3852	1,372.7558	2	-0.0004419	-0.3217	594.000		199020	60	72	0		File1019 Spectrum523 scans: 2399
true	1.0	(K)SLQNASAIESILK(N)	100%	45.29	30.42969	32.22	2		687.3853	1,372.7559	2	-0.0003219	-0.2344	473.000		164575	60	72	0		File1019 Spectrum473 scans: 1941
true	1.0	(K)SLQNASAIESILK(N)	100%	47.61	30.441477	39.07	2		687.3851	1,372.7557	2	-0.0005619	-0.4091	624.000		214357	60	72	0		File1019 Spectrum530 scans: 2512
true	1.0	(K)SLQNASAIESILK(N)	100%	40.38	30.42969	32.21	2		687.3852	1,372.7558	2	-0.0004419	-0.3217	776.000		139361	60	72	0		File1019 Spectrum648 scans: 3096
true	1.0	(K)SLQNASAIESILK(N)	99%	43.72	30.595634	22.83	2		687.8780	1,373.7414	2	0.9852	-12.78 (+1 neutron corrected from 716.6)	2,310.00		348997	60	72	0		File1019 Spectrum1138 scans: 8754
true	1.0	(K)SLQNASAIESILK(N)	98%	31.76	30.398106	25.64	2		687.3854	1,372.7563	2	0.00005806	0.04226	715.000		133859	60	72	0		File1019 Spectrum603 scans: 2867
true	1.0	(K)SLQNASAIESILK(N)	98%	41.14	30.614525	23.01	2		687.8779	1,373.7412	2	0.9849	-12.96 (+1 neutron corrected from 716.4)	2,128.00		1476280	60	72	0		File1019 Spectrum1065 scans: 8080
true	1.0	(K)SLQNASAIESILK(N)	96%	32.22	30.394142	19.38	2		687.3853	1,372.7561	2	-0.0002019	-0.1470	2,341.00		78,054.0	60	72	0		File1019 Spectrum1147 scans: 8866
true	1.0	(K)SLQNASAIESILK(N)	88%	29.53	30.394142	18.3	2		687.3853	1,372.7561	2	-0.0002019	-0.1470	2,371.00		76,948.0	60	72	0		File1019 Spectrum1153 scans: 8975
true	1.0	(K)SLQNASAIESILK(N)	85%	0.81	30.370277	-1.94	2		687.3856	1,372.7567	2	0.0004181	0.3043	927.000		73,166.0	60	72	0		File1019 Spectrum733 scans: 3671
true	1.0	(K)NLLPcLPLATAAPTR(H)	100%	75.7	29.06335	69.94	2	Carbamidomethyl (+57)	804.4507	1,606.8868	2	0.00007276	0.04525	2,289.00		1738240	73	87	0		File1019 Spectrum1130 scans: 8674
true	1.0	(K)NLLPcLPLATAAPTR(H)	100%	72.39	29.014584	66.12	2	Carbamidomethyl (+57)	804.4508	1,606.8871	2	0.0003328	0.2070	291.000		2.28091E7	73	87	0		File1019 Spectrum145 scans: 1135
true	1.0	(K)NLLPcLPLATAAPTR(H)	100%	70.23	29.153997	64.92	2	Carbamidomethyl (+57)	804.4492	1,606.8839	2	-0.002847	-1.771	260.000		4.3853E8	73	87	0		File1019 Spectrum29 scans: 963
true	1.0	(K)NLLPcLPLATAAPTR(H)	100%	70.44	29.122221	64.5	2	Carbamidomethyl (+57)	804.4495	1,606.8844	2	-0.002367	-1.472	353.000		1.39577E7	73	87	0		File1019 Spectrum335 scans: 1447
true	1.0	(K)NLLPcLPLATAAPTR(H)	100%	70.44	28.937618	64.46	2	Carbamidomethyl (+57)	804.4517	1,606.8889	2	0.002153	1.339	322.000		1.72686E7	73	87	0		File1019 Spectrum245 scans: 1294
true	1.0	(K)NLLPcLPLATAAPTR(H)	100%	67.85	29.06335	62.26	2	Carbamidomethyl (+57)	804.4507	1,606.8869	2	0.0001928	0.1199	2,259.00		2.55249E7	73	87	0		File1019 Spectrum1114 scans: 8560
true	1.0	(K)NLLPcLPLATAAPTR(H)	100%	61.87	29.036324	55.38	2	Carbamidomethyl (+57)	804.4510	1,606.8874	2	0.0006928	0.4308	383.000		1357140	73	87	0		File1019 Spectrum421 scans: 1595
true	1.0	(K)NLLPcLPLATAAPTR(H)	100%	47.83	29.00913	39.78	2	Carbamidomethyl (+57)	804.4509	1,606.8873	2	0.0005728	0.3562	2,319.00		643998	73	87	0		File1019 Spectrum1141 scans: 8786
true	1.0	(K)NLLPcLPLATAAPTR(H)	100%	48.49	29.06335	34.72	2	Carbamidomethyl (+57)	804.4507	1,606.8869	2	0.0001928	0.1199	2,228.00		520230	73	87	0		File1019 Spectrum1088 scans: 8442
true	1.0	(K)NLLPcLPLATAAPTR(H)	90%	27.81	29.00913	20.62	2	Carbamidomethyl (+57)	804.4509	1,606.8873	2	0.0005728	0.3562	868.000		104580	73	87	0		File1019 Spectrum683 scans: 3440
true	1.0	(K)NLLPcLPLATAAPTR(H)	85%	28.52	29.06335	16.31	2	Carbamidomethyl (+57)	804.4506	1,606.8867	2	-0.00004724	-0.02938	2,410.00		292332	73	87	0		File1019 Spectrum1162 scans: 9114
true	1.0	(K)NLLPcLPLATAAPTR(H)	84%	2.95	29.014584	-0.65	2	Carbamidomethyl (+57)	804.4508	1,606.8871	2	0.0003328	0.2070	4,044.00		36,182.5	73	87	0		File1019 Spectrum1750 scans: 15112
true	1.0	(K)NLLPcLPLATAAPTR(H)	83%	24.17	29.036324	16.01	2	Carbamidomethyl (+57)	804.4510	1,606.8874	2	0.0006928	0.4308	505.000		253390	73	87	0		File1019 Spectrum488 scans: 2060
true	1.0	(K)DGDWNEFR(R)	88%	27.49	25.0	25.07	2		519.7175	1,037.4205	2	0.0001381	0.1329	1,248.00		258027	94	101	0		File1019 Spectrum857 scans: 4855
true	1.0	(K)DGDWNEFRR(K)	100%	46.76	25.0	31.17	2		398.8477	1,193.5212	3	-0.0002279	-0.1908	1,064.00		90,993.0	94	102	0		File1019 Spectrum794 scans: 4180
true	1.0	(K)DGDWNEFRR(K)	99%	41.83	25.0	28.19	2		398.8473	1,193.5200	3	-0.001518	-1.271	1,034.00		65,912.0	94	102	0		File1019 Spectrum780 scans: 4068
true	1.0	(K)DGDWNEFRR(K)	98%	39.38	25.0	28.22	2		398.8476	1,193.5210	3	-0.0004979	-0.4169	1,107.00		58,547.0	94	102	0		File1019 Spectrum806 scans: 4336
true	1.0	(R)KLTFYLK(T)	90%	43.5	26.020601	16.51	2		456.7813	911.5480	2	-0.0001619	-0.1775	1,419.00		300015	103	109	0		File1019 Spectrum901 scans: 5480
true	1.0	(R)KLTFYLK(T)	90%	40.17	26.020601	15.06	2		456.7812	911.5479	2	-0.0002819	-0.3090	1,389.00		622868	103	109	0		File1019 Spectrum897 scans: 5369
true	1.0	(R)KLTFYLK(T)	90%	39.26	26.020601	15.75	2		456.7813	911.5480	2	-0.0001619	-0.1775	1,328.00		486221	103	109	0		File1019 Spectrum877 scans: 5146
true	1.0	(R)KLTFYLK(T)	90%	37.18	26.020601	13.62	2		456.7813	911.5481	2	-0.0001019	-0.1117	1,449.00		265302	103	109	0		File1019 Spectrum907 scans: 5591
true	1.0	(R)KLTFYLK(T)	90%	36.51	26.020601	13.96	2		456.7808	911.5471	2	-0.001082	-1.186	262.000		1.74841E7	103	109	0		File1019 Spectrum40 scans: 976
true	1.0	(R)KLTFYLK(T)	85%	33.65	26.020601	10.79	2		456.7813	911.5481	2	-0.00004194	-0.04596	1,358.00		1351060	103	109	0		File1019 Spectrum890 scans: 5258
true	1.0	(K)TLENAQAQQ(-)	99%	38.15	26.884197	24.06	2		501.7463	1,001.4780	2	0.0001381	0.1377	703.000		227514	110	118	0		File1019 Spectrum593 scans: 2822
true	1.0	(K)TLENAQAQQ(-)	99%	38.48	26.884197	21.9	2		501.7463	1,001.4780	2	0.0001381	0.1377	382.000		601297	110	118	0		File1019 Spectrum418 scans: 1590
true	1.0	(K)TLENAQAQQ(-)	92%	33.64	26.618128	17.33	2		501.7455	1,001.4765	2	-0.001342	-1.339	351.000		1122340	110	118	0		File1019 Spectrum330 scans: 1439
true	1.0	(K)TLENAQAQQ(-)	84%	28.14	26.884197	13.38	2		501.7463	1,001.4780	2	0.0001381	0.1377	259.000		1657730	110	118	0		File1019 Spectrum24 scans: 955
true	1.0	(K)TLENAQAQQ(-)	83%	36.69	25.888317	9.71	2		502.2390	1,002.4635	2	0.9856	-17.07 (+1 neutron corrected from 982.2)	673.000		2826410	110	118	0		File1019 Spectrum550 scans: 2697
END OF FILE
